# Supplementary material for: Bioengineered Skin from a Platelet-Derived Hydrogel Repairs Full Thickness Wounds in a Pre-Clinical Mouse Model
Source: Int J Mol Sci. 2025 Oct 14;26(20):9988. doi: 10.3390/ijms26209988 (PMC12564419; doi:10.3390/ijms26209988)
Supplement: Supplementary file 1 [file ijms-26-09988-s001.zip]

Archive with 5 entries (5 files):
- Figure S1.TIF
- Figure S2.TIF
- Figure S3.TIF
- Figure S4.TIF
- Figure S5.TIF
